# Supplementary material for: Estimating the indirect prevalence of female genital mutilation/cutting in Switzerland
Source: BMC Public Health. 2021 May 29;21:1011. doi: 10.1186/s12889-021-10875-w (PMC8164278; doi:10.1186/s12889-021-10875-w)
Supplement: Supplementary file 1 — Additional file 1. This is the full excel file of all FGM/C indirect estimates from 2010 to 2018 for women and girls living in Switzerland. [file 12889_2021_10875_MOESM1_ESM.xlsx]

## Sheet: 1. Country Prevalence Estimates
Country	Prevalence Estimate (Women ages 15-49), Source, Year of Publication
Benin	(.129 DHS 2006) (.073 DHS 2011-2012) (.092 MICS 2014)
Burkina Faso	(.758 DHS 2010)
Cameroon	(.014 DHS 2004)
Central African Republic	(.242 MICS 2010)
Chad	(.442 MICS 2010) (.384 DHS 2014-2015)
Djibouti	(.931 MICS 2006)
Egypt	(.911 DHS 2008) (.923 DHS 2014) (.872 DHS 2015)
Eritrea	(.83 PHS 2010)
Ethiopia	(.743 DHS 2005) (.652 DHS 2016)
Gambia	(.763 MICS 2010) (.749 DHS 2013) (.757 MICS 2018)
Ghana	(.038 MICS 2006) (.038 MICS 2011)
Guinea	(.956 DHS 2005) (.969 DHS/MICS 2012) (.968 MICS 2016) (.945 DHS 2018)
Guinea-Bissau	(.498 MICS 2010) (.449 MICS 2014)
Iraq	(.081 MICS 2011) (.074 MICS 2018)
Ivory Coast	(.364 MICS 2006) (.382 DHS 2011-2012) (.367 MICS 2016)
Kenya	(.271 DHS 2008-2009) (.21 DHS 2014)
Liberia	(.582 DHS 2007) (.498 DHS 2013)
Mali	(.885 MICS 2010) (.914 DHS 2013) (.827 MICS 2015) (.886 DHS 2018)
Mauritania	(.722 MICS 2007) (.694 MICS 2011) (.666 MICS 2015)
Niger	(.022 DHS/MICS 2006) (.02 DHS/MICS 2012)
Nigeria	(.296 DHS 2008) (.27 MICS 2011) (.248 DHS 2013) (.184 MICS 2016-2017) (.195 DHS 2018)
Senegal	(.257 DHS/MICS 2010-2011) (.247 DHS 2014) (.242 DHS 2015) (.227 DHS 2016) (.24 DHS 2017)
Sierra Leone	(.88 MICS 2010) (.896 DHS 2013) (.861 MICS 2017)
Somalia	(.979 MICS 2006)
Sudan & South Sudan	(.876 SHHS 2010) (.866 MICS 2014)
Tanzania	(.146 DHS 2010) (.1 DHS 2015-2016)
Togo	(.039 MICS 2010) (.047 DHS 2013-2014)
Uganda	(.006 DHS 2006) (.014 DHS 2011) (.03 DHS 2016)
Yemen	(.215 FHS 2003) (.185 DHS 2013)

## Sheet: 2. Migrant WMN,GIRLS in CH
Country	Swiss 2010 Migrants Living in Switzerland [WOMEN & GIRLS]	Swiss 2011 Migrants Living in Switzerland [WOMEN & GIRLS]	Swiss 2012 Migrants Living in Switzerland [WOMEN & GIRLS]	Swiss 2013 Migrants Living in Switzerland [WOMEN & GIRLS]	Swiss 2014 Migrants Living in Switzerland [WOMEN & GIRLS]	Swiss 2015 Migrants Living in Switzerland [WOMEN & GIRLS]	Swiss 2016 Migrants Living in Switzerland [WOMEN & GIRLS]	Swiss 2017 Migrants Living in Switzerland [WOMEN & GIRLS]	Swiss 2018 Migrants Living in Switzerland [WOMEN & GIRLS]	2010-2018 Migrants Living in Switzerland
Benin	116	124	147	156	145	150	146	143	127
Burkina Faso	168	180	181	180	187	189	189	199	192
Cameroon	2694	2724	2721	2728	2724	2741	2760	2737	2705
Central African Republic	28	27	31	24	25	24	29	33	33
Chad	59	57	62	73	71	70	68	64	64
Djibouti	11	13	14	14	15	18	19	16	16
Egypt	668	736	761	813	826	827	834	865	864
Eritrea	3558	5017	7321	8388	10300	12859	14339	15600	16543
Ethiopia	1495	1535	1668	1772	1847	1946	2050	2076	2095
Gambia	64	68	86	98	106	123	121	130	141
Ghana	693	688	701	707	715	708	714	715	723
Guinea	215	229	260	269	287	299	319	335	362
Guinea-Bissau	19	34	45	49	47	54	53	54	61
Iraq	2768	2821	2794	2809	2901	3490	3719	3725	3804
Ivory Coast	885	921	958	976	984	978	971	1006	1008
Kenya	867	907	922	934	972	999	1023	1028	1072
Liberia	64	66	69	69	63	62	60	59	56
Mali	106	103	115	117	121	104	108	108	115
Mauritania	30	35	35	31	31	28	27	33	32
Niger	41	39	40	42	44	48	42	41	49
Nigeria	695	795	880	857	889	900	909	967	987
Senegal	498	522	547	567	591	632	656	675	672
Sierra Leone	79	71	75	68	64	76	71	74	72
Somalia	2266	2396	2648	2705	2819	3031	3243	3275	3290
Sudanb	256	274	289	286	312	324	373	373	409
Tanzania	163	165	162	170	174	177	184	183	188
Togo	568	599	628	649	680	697	699	688	687
Uganda	222	214	219	222	214	204	210	235	253
Yemen	210	225	239	250	271	277	266	270	278
Total	19506	21585	24618	26023	28425	32035	34202	35707	36898

## Sheet: 3. Migrant Girls in CH
Country	Swiss 2010 Migrants Living in Switzerland [GIRLS 0-14]	Swiss 2011 Migrants Living in Switzerland [GIRLS 0-14]	Swiss 2012 Migrants Living in Switzerland [GIRLS 0-14]	Swiss 2013 Migrants Living in Switzerland [GIRLS 0-14]	Swiss 2014 Migrants Living in Switzerland [GIRLS 0-14]	Swiss 2015 Migrants Living in Switzerland [GIRLS 0-14]	Swiss 2016 Migrants Living in Switzerland [GIRLS 0-14]	Swiss 2017 Migrants Living in Switzerland [GIRLS 0-14]	Swiss 2018 Migrants Living in Switzerland [GIRLS 0-14]
Benin	29	32	41	46	36	41	40	41	31
Burkina Faso	27	24	27	20	23	21	24	26	28
Cameroon	409	407	410	413	407	419	425	406	392
Central African Republic	3	3	4	0	0	0	3	4	4
Chad	15	16	20	22	26	29	27	25	24
Djibouti	3	4	5	5	6	7	5	2	2
Egypt	166	178	184	212	216	213	202	207	194
Eritrea	1084	1556	2214	2685	3235	3923	4632	5355	5970
Ethiopia	367	360	412	417	418	435	465	496	497
Gambia	10	12	20	26	27	34	31	33	39
Ghana	150	144	150	156	154	150	142	138	133
Guinea	48	49	63	62	64	80	87	89	102
Guinea-Bissau	4	7	11	11	11	12	13	13	16
Iraq	934	918	885	895	930	1152	1233	1211	1253
Ivory Coast	120	135	147	160	159	158	157	167	163
Kenya	94	115	118	117	139	134	143	136	141
Liberia	15	16	19	18	15	15	12	12	13
Mali	22	20	23	22	20	15	20	19	16
Mauritania	5	10	9	6	5	3	4	8	6
Niger	8	10	10	11	12	13	10	9	11
Nigeria	172	210	225	227	228	242	240	251	260
Senegal	75	78	85	97	107	116	121	123	119
Sierra Leone	18	19	20	19	19	22	20	21	17
Somalia	754	817	925	973	1005	1038	1092	1151	1172
Sudanb	77	87	92	83	89	84	100	93	103
Tanzania	22	23	22	23	21	22	27	26	30
Togo	158	175	187	187	201	205	198	185	180
Uganda	36	28	31	34	31	24	25	31	41
Yemen	75	77	77	84	89	85	70	67	65
Total	4900	5530	6436	7031	7693	8692	9568	10345	11022

## Sheet: 4. Appl, Indir. Prev. WMN,GIRLS
Country	Swiss 2010 Applied Indirect Prevalence Estimate [WOMEN & GIRLS]	Swiss 2011 Applied Indirect Prevalence Estimate [WOMEN & GIRLS]	Swiss 2012 Applied Indirect Prevalence Estimate [WOMEN & GIRLS]	Swiss 2013 Applied Indirect Prevalence Estimate [WOMEN & GIRLS]	Swiss 2014 Applied Indirect Prevalence Estimate [WOMEN & GIRLS]	Swiss 2015 Applied Indirect Prevalence Estimate [WOMEN & GIRLS]	Swiss 2016 Applied Indirect Prevalence Estimate [WOMEN & GIRLS]	Swiss 2017 Applied Indirect Prevalence Estimate [WOMEN & GIRLS]	Swiss 2018 Applied Indirect Prevalence Estimate [WOMEN & GIRLS]
Benin	14.964	9.052	10.731	11.388	13.34	13.8	13.432	13.156	11.684
Burkina Faso	127.344	136.44	137.198	136.44	141.746	143.262	143.262	150.842	145.536
Cameroon	37.716	38.136	38.094	38.192	38.136	38.374	38.64	38.318	37.87
Central African Republic	6.776	6.534	7.502	5.808	6.05	5.808	7.018	7.986	7.986
Chad	26.078	25.194	27.404	32.266	27.264	26.88	26.112	24.576	24.576
Djibouti	10.241	12.103	13.034	13.034	13.965	16.758	17.689	14.896	14.896
Egypt	608.548	670.496	693.271	740.643	762.398	721.144	727.248	754.28	753.408
Eritrea	2953.14	4164.11	6076.43	6962.04	8549	10673	11901.4	12948	13730.7
Ethiopia	1110.79	1140.5	1239.32	1316.6	1372.32	1445.88	1336.6	1353.55	1365.94
Gambia	48.832	51.884	65.618	73.402	79.394	92.127	90.629	97.37	106.737
Ghana	26.334	26.144	26.638	26.866	27.17	26.904	27.132	27.17	27.474
Guinea	205.54	218.924	251.94	260.661	278.103	289.731	308.792	324.28	342.09
Guinea-Bissau	9.462	16.932	22.41	24.402	21.103	24.246	23.797	24.246	27.389
Iraq	224.21	228.501	226.314	227.529	234.981	282.69	301.239	301.725	281.496
Ivory Coast	322.14	351.822	365.956	372.832	375.888	373.596	356.357	369.202	369.936
Kenya	234.957	245.797	249.862	253.114	204.12	209.79	214.83	215.88	225.12
Liberia	37.248	38.412	40.158	34.362	31.374	30.876	29.88	29.382	27.888
Mali	93.81	91.155	101.775	106.938	110.594	86.008	89.316	89.316	101.89
Mauritania	21.66	24.29	24.29	21.514	21.514	18.648	17.982	21.978	8.986
Niger	0.902	0.858	0.8	0.84	0.88	0.96	0.84	0.82	0.98
Nigeria	205.72	214.65	237.6	212.536	220.472	223.2	167.256	177.928	192.465
Senegal	127.986	134.154	140.579	145.719	145.977	152.944	148.912	162	161.28
Sierra Leone	69.52	62.48	66	60.928	57.344	68.096	63.616	63.714	61.992
Somalia	2218.41	2345.68	2592.39	2648.2	2759.8	2967.35	3174.9	3206.22	3220.91
Sudanb	224.256	240.024	253.164	250.536	270.192	280.584	323.018	323.018	354.194
Tanzania	23.798	24.09	23.652	24.82	25.404	17.7	18.4	18.3	18.8
Togo	22.152	23.361	24.492	30.503	31.96	32.759	32.853	32.336	32.289
Uganda	1.332	2.996	3.066	3.108	2.996	2.856	0.63	0.705	0.759
Yemen	45.15	48.375	51.385	46.25	50.135	51.245	49.21	49.95	51.43
Total	9059.01	10593.1	13011.1	14081.5	15873.6	18317.2	19651	20841.2	21706.7

## Sheet: 5. Appl. Indir. Prev. GIRLS
Country	Swiss 2010 Applied Indirect Prevalence Estimate [GIRLS 0-14]	Swiss 2011 Applied Indirect Prevalence Estimate [GIRLS 0-14]	Swiss 2012 Applied Indirect Prevalence Estimate [GIRLS 0-14]	Swiss 2013 Applied Indirect Prevalence Estimate [GIRLS 0-14]	Swiss 2014 Applied Indirect Prevalence Estimate [GIRLS 0-14]	Swiss 2015 Applied Indirect Prevalence Estimate [GIRLS 0-14]	Swiss 2016 Applied Indirect Prevalence Estimate [GIRLS 0-14]	Swiss 2017 Applied Indirect Prevalence Estimate [GIRLS 0-14]	Swiss 2018 Applied Indirect Prevalence Estimate [GIRLS 0-14]
Benin	0.058	0.096	0.123	0.138	0.072	0.082	0.08	0.082	0.062
Burkina Faso	3.591	3.192	3.591	2.66	3.059	2.793	3.192	3.458	3.724
Cameroon	2.863	2.849	2.87	2.891	2.849	2.933	2.975	2.842	2.744
Central African Republic	0.024	0.024	0.032	0	0	0	0.024	0.032	0.032
Chad	1.83	1.952	2.44	2.684	2.574	2.871	2.673	2.475	2.376
Djibouti	1.455	1.94	2.425	2.425	2.91	3.395	2.425	0.97	0.97
Egypt	40.006	42.898	44.344	51.092	46.224	30.033	28.482	29.187	27.354
Eritrea	478.044	686.196	976.374	1184.09	1426.63	1730.04	2042.71	2361.55	2632.77
Ethiopia	138.359	135.72	155.324	157.209	157.586	163.995	73.005	77.872	78.029
Gambia	4.24	5.088	8.48	19.838	20.601	25.942	23.653	25.179	19.734
Ghana	2.1	0.576	0.6	0.624	0.616	0.6	0.568	0.552	0.532
Guinea	27.264	27.832	28.665	28.21	29.12	36.4	39.411	40.317	39.882
Guinea-Bissau	1.548	2.709	4.257	4.257	3.256	3.552	3.848	3.848	4.736
Iraq	192.404	189.108	182.31	184.37	191.58	237.312	253.998	249.466	6.265
Ivory Coast	11.4	14.175	15.435	16.8	16.695	16.59	17.113	18.203	17.767
Kenya	13.724	16.79	17.228	17.082	3.892	3.752	4.004	3.808	3.948
Liberia	5.37	5.728	6.802	5.598	4.665	4.665	3.732	3.732	4.043
Mali	16.412	14.92	17.158	15.224	13.84	11.46	15.28	14.516	11.632
Mauritania	3.29	5.48	4.932	3.288	2.74	1.596	2.128	4.256	3.192
Niger	0.072	0.09	0.14	0.154	0.168	0.182	0.14	0.126	0.154
Nigeria	51.428	40.32	43.2	38.363	38.532	40.898	60.72	63.503	49.92
Senegal	9.675	10.062	10.965	12.513	13.803	16.936	16.456	17.22	16.66
Sierra Leone	1.8	1.9	2	14.117	14.117	16.346	14.86	1.764	1.428
Somalia	346.84	375.82	425.5	447.58	462.3	477.48	502.32	529.46	539.12
Sudanb	28.49	32.19	34.04	30.71	28.035	26.46	31.5	29.295	32.445
Tanzania	0.748	0.782	0.748	0.782	0.714	1.034	1.269	1.222	1.41
Togo	0.632	0.7	0.748	0.561	0.603	0.615	0.594	0.555	0.54
Uganda	0.18	0.028	0.031	0.034	0.031	0.024	0.025	0.031	0.041
Yemen	16.125	16.555	16.555	13.776	14.596	13.94	11.48	10.988	10.66
Total	1399.97	1635.72	2007.32	2257.07	2501.81	2871.93	3158.67	3496.51	3512.17

## Sheet: 5. Full Table
	Country	2010 FGM Country Prevalence Estimate [WOMEN 15-49] (according to most recent estimate)	2010 Country Prevalence Estimate [GIRLS 0-14] (according to most recent estimate)	Swiss 2010 Migrants Living in Switzerland [WOMEN & GIRLS]	Swiss 2010 Migrants [GIRLS 0-14] Living in Switzerland	Swiss 2010 Applied Indirect Prevalence Estimate [WOMEN & GIRLS]	Swiss 2010 Applied Indirect Prevalence Estimate [GIRLS 0-14]	2011 FGM Country Prevalence Estimate [WOMEN 15-49] (according to most recent estimate)	2011 Country Prevalence Estimate [GIRLS 0-14] (according to most recent estimate)	Swiss 2011 Migrants Living in Switzerland [WOMEN & GIRLS]	Swiss 2011 Migrants Living in Switzerland [GIRLS 0-14]	Swiss 2011 Applied Indirect Prevalence Estimate [WOMEN & GIRLS]	Swiss 2011 Applied Indirect Prevalence Estimate [GIRLS 0-14]	2012 FGM Country Prevalence Estimate [WOMEN 15-49] (according to most recent estimate)	2012 Country Prevalence Estimate [GIRLS 0-14] (according to most recent estimate)	Swiss 2012 Migrants Living in Switzerland [WOMEN & GIRLS]	Swiss 2012 Migrants Living in Switzerland [GIRLS 0-14]	Swiss 2012 Applied Indirect Prevalence Estimate [WOMEN & GIRLS]	Swiss 2012 Applied Indirect Prevalence Estimate [GIRLS 0-14]	2013 FGM Country Prevalence Estimate [WOMEN 15-49] (according to most recent estimate)	2013 Country Prevalence Estimate [GIRLS 0-14] (according to most recent estimate)	Swiss 2013 Migrants Living in Switzerland [WOMEN & GIRLS]	Swiss 2013 Migrants Living in Switzerland [GIRLS 0-14]	Swiss 2013 Applied Indirect Prevalence Estimate [WOMEN & GIRLS]	Swiss 2013 Applied Indirect Prevalence Estimate [GIRLS 0-14]	2014 FGM Country Prevalence Estimate [WOMEN 15-49] (according to most recent estimate)	2014 Country Prevalence Estimate [GIRLS 0-14] (according to most recent estimate)	Swiss 2014 Migrants Living in Switzerland [WOMEN & GIRLS]	Swiss 2014 Migrants Living in Switzerland [GIRLS 0-14]	Swiss 2014 Applied Indirect Prevalence Estimate [WOMEN & GIRLS]	Swiss 2014 Applied Indirect Prevalence Estimate [GIRLS 0-14]	2015 FGM Country Prevalence Estimate [WOMEN 15-49] (according to most recent estimate)	2015 Country Prevalence Estimate [GIRLS 0-14] (according to most recent estimate)	Swiss 2015 Migrants Living in Switzerland [WOMEN & GIRLS]	Swiss 2015 Migrants Living in Switzerland [GIRLS 0-14]	Swiss 2015 Applied Indirect Prevalence Estimate [WOMEN & GIRLS]	Swiss 2015 Applied Indirect Prevalence Estimate [GIRLS 0-14]	2016 FGM Country Prevalence Estimate [WOMEN 15-49] (according to most recent estimate)	2016 Country Prevalence Estimate [GIRLS 0-14] (according to most recent estimate)	Swiss 2016 Migrants Living in Switzerland [WOMEN & GIRLS]	Swiss 2016 Migrants Living in Switzerland [GIRLS 0-14]	Swiss 2016 Applied Indirect Prevalence Estimate [WOMEN & GIRLS]	Swiss 2016 Applied Indirect Prevalence Estimate [GIRLS 0-14]	2017 FGM Country Prevalence Estimate [WOMEN 15-49] (according to most recent estimate)	2017 Country Prevalence Estimate [GIRLS 0-14] (according to most recent estimate)	Swiss 2017 Migrants Living in Switzerland [WOMEN & GIRLS]	Swiss 2017 Migrants Living in Switzerland [GIRLS 0-14]	Swiss 2017 Applied Indirect Prevalence Estimate [WOMEN & GIRLS]	Swiss 2017 Applied Indirect Prevalence Estimate [GIRLS 0-14]
	Benin	0.129	0.002	116	29	14.964	0.058	0.073	0.003	124	32	9.052	0.096	0.073	0.003	147	41	10.731	0.123	0.073	0.003	156	46	11.388	0.138	0.092	0.002	145	36	13.34	0.072	0.092	0.002	150	41	13.8	0.082	0.092	0.002	146	40	13.432	0.08	0.092	0.002	143	41	13.156	0.082
	Burkina Faso	0.758	0.133	168	27	127.344	3.591	0.758	0.133	180	24	136.44	3.192	0.758	0.133	181	27	137.198	3.591	0.758	0.133	180	20	136.44	2.66	0.758	0.133	187	23	141.746	3.059	0.758	0.133	189	21	143.262	2.793	0.758	0.133	189	24	143.262	3.192	0.758	0.133	199	26	150.842	3.458
	Cameroon	0.014	0.007	2694	409	37.716	2.863	0.014	0.007	2724	407	38.136	2.849	0.014	0.007	2721	410	38.094	2.87	0.014	0.007	2728	413	38.192	2.891	0.014	0.007	2724	407	38.136	2.849	0.014	0.007	2741	419	38.374	2.933	0.014	0.007	2760	425	38.64	2.975	0.014	0.007	2737	406	38.318	2.842
	Central African Republic	0.242	0.008	28	3	6.776	0.024	0.242	0.008	27	3	6.534	0.024	0.242	0.008	31	4	7.502	0.032	0.242	0.008	24	0	5.808	0	0.242	0.008	25	0	6.05	0	0.242	0.008	24	0	5.808	0	0.242	0.008	29	3	7.018	0.024	0.242	0.008	33	4	7.986	0.032
	Chad	0.442	0.122	59	15	26.078	1.83	0.442	0.122	57	16	25.194	1.952	0.442	0.122	62	20	27.404	2.44	0.442	0.122	73	22	32.266	2.684	0.384	0.099	71	26	27.264	2.574	0.384	0.099	70	29	26.88	2.871	0.384	0.099	68	27	26.112	2.673	0.384	0.099	64	25	24.576	2.475
	Djibouti	0.931	0.485	11	3	10.241	1.455	0.931	0.485	13	4	12.103	1.94	0.931	0.485	14	5	13.034	2.425	0.931	0.485	14	5	13.034	2.425	0.931	0.485	15	6	13.965	2.91	0.931	0.485	18	7	16.758	3.395	0.931	0.485	19	5	17.689	2.425	0.931	0.485	16	2	14.896	0.97
	Egypt	0.911	0.241	668	166	608.548	40.006	0.911	0.241	736	178	670.496	42.898	0.911	0.241	761	184	693.271	44.344	0.911	0.241	813	212	740.643	51.092	0.923	0.214	826	216	762.398	46.224	0.872	0.141	827	213	721.144	30.033	0.872	0.141	834	202	727.248	28.482	0.872	0.141	865	207	754.28	29.187
	Eritrea	0.83	0.441	3558	1084	2953.14	478.044	0.83	0.441	5017	1556	4164.11	686.196	0.83	0.441	7321	2214	6076.43	976.374	0.83	0.441	8388	2685	6962.04	1184.09	0.83	0.441	10300	3235	8549	1426.63	0.83	0.441	12859	3923	10673	1730.04	0.83	0.441	14339	4632	11901.4	2042.71	0.83	0.441	15600	5355	12948	2361.55
	Ethiopia	0.743	0.377	1495	367	1110.79	138.359	0.743	0.377	1535	360	1140.5	135.72	0.743	0.377	1668	412	1239.32	155.324	0.743	0.377	1772	417	1316.6	157.209	0.743	0.377	1847	418	1372.32	157.586	0.743	0.377	1946	435	1445.88	163.995	0.652	0.157	2050	465	1336.6	73.005	0.652	0.157	2076	496	1353.55	77.872
	Gambia	0.763	0.424	64	10	48.832	4.24	0.763	0.424	68	12	51.884	5.088	0.763	0.424	86	20	65.618	8.48	0.749	0.763	98	26	73.402	19.838	0.749	0.763	106	27	79.394	20.601	0.749	0.763	123	34	92.127	25.942	0.749	0.763	121	31	90.629	23.653	0.749	0.763	130	33	97.37	25.179
	Ghana	0.038	0.014	693	150	26.334	2.1	0.038	0.004	688	144	26.144	0.576	0.038	0.004	701	150	26.638	0.6	0.038	0.004	707	156	26.866	0.624	0.038	0.004	715	154	27.17	0.616	0.038	0.004	708	150	26.904	0.6	0.038	0.004	714	142	27.132	0.568	0.038	0.004	715	138	27.17	0.552
	Guinea	0.956	0.568	215	48	205.54	27.264	0.956	0.568	229	49	218.924	27.832	0.969	0.455	260	63	251.94	28.665	0.969	0.455	269	62	260.661	28.21	0.969	0.455	287	64	278.103	29.12	0.969	0.455	299	80	289.731	36.4	0.968	0.453	319	87	308.792	39.411	0.968	0.453	335	89	324.28	40.317
	Guinea-Bissau	0.498	0.387	19	4	9.462	1.548	0.498	0.387	34	7	16.932	2.709	0.498	0.387	45	11	22.41	4.257	0.498	0.387	49	11	24.402	4.257	0.449	0.296	47	11	21.103	3.256	0.449	0.296	54	12	24.246	3.552	0.449	0.296	53	13	23.797	3.848	0.449	0.296	54	13	24.246	3.848
	Iraq	0.081	0.206	2768	934	224.208	192.404	0.081	0.206	2821	918	228.501	189.108	0.081	0.206	2794	885	226.314	182.31	0.081	0.206	2809	895	227.529	184.37	0.081	0.206	2901	930	234.981	191.58	0.081	0.206	3490	1152	282.69	237.312	0.081	0.206	3719	1233	301.239	253.998	0.081	0.206	3725	1211	301.725	249.466
	Ivory Coast	0.364	0.095	885	120	322.14	11.4	0.382	0.105	921	135	351.822	14.175	0.382	0.105	958	147	365.956	15.435	0.382	0.105	976	160	372.832	16.8	0.382	0.105	984	159	375.888	16.695	0.382	0.105	978	158	373.596	16.59	0.367	0.109	971	157	356.357	17.113	0.367	0.109	1006	167	369.202	18.203
	Kenya	0.271	0.146	867	94	234.957	13.724	0.271	0.146	907	115	245.797	16.79	0.271	0.146	922	118	249.862	17.228	0.271	0.146	934	117	253.114	17.082	0.21	0.028	972	139	204.12	3.892	0.21	0.028	999	134	209.79	3.752	0.21	0.028	1023	143	214.83	4.004	0.21	0.028	1028	136	215.88	3.808
	Liberia	0.582	0.358	64	15	37.248	5.37	0.582	0.358	66	16	38.412	5.728	0.582	0.358	69	19	40.158	6.802	0.498	0.311	69	18	34.362	5.598	0.498	0.311	63	15	31.374	4.665	0.498	0.311	62	15	30.876	4.665	0.498	0.311	60	12	29.88	3.732	0.498	0.311	59	12	29.382	3.732
	Mali	0.885	0.746	106	22	93.81	16.412	0.885	0.746	103	20	91.155	14.92	0.885	0.746	115	23	101.775	17.158	0.914	0.692	117	22	106.938	15.224	0.914	0.692	121	20	110.594	13.84	0.827	0.764	104	15	86.008	11.46	0.827	0.764	108	20	89.316	15.28	0.827	0.764	108	19	89.316	14.516
	Mauritania	0.722	0.658	30	5	21.66	3.29	0.694	0.548	35	10	24.29	5.48	0.694	0.548	35	9	24.29	4.932	0.694	0.548	31	6	21.514	3.288	0.694	0.548	31	5	21.514	2.74	0.666	0.532	28	3	18.648	1.596	0.666	0.532	27	4	17.982	2.128	0.666	0.532	33	8	21.978	4.256
	Niger	0.022	0.009	41	8	0.902	0.072	0.022	0.009	39	10	0.858	0.09	0.02	0.014	40	10	0.8	0.14	0.02	0.014	42	11	0.84	0.154	0.02	0.014	44	12	0.88	0.168	0.02	0.014	48	13	0.96	0.182	0.02	0.014	42	10	0.84	0.14	0.02	0.014	41	9	0.82	0.126
	Nigeria	0.296	0.299	695	172	205.72	51.428	0.27	0.192	795	210	214.65	40.32	0.27	0.192	880	225	237.6	43.2	0.248	0.169	857	227	212.536	38.363	0.248	0.169	889	228	220.472	38.532	0.248	0.169	900	242	223.2	40.898	0.184	0.253	909	240	167.256	60.72	0.184	0.253	967	251	177.928	63.503
	Senegal	0.257	0.129	498	75	127.986	9.675	0.257	0.129	522	78	134.154	10.062	0.257	0.129	547	85	140.579	10.965	0.257	0.129	567	97	145.719	12.513	0.247	0.129	591	107	145.977	13.803	0.242	0.146	632	116	152.944	16.936	0.227	0.136	656	121	148.912	16.456	0.24	0.14	675	123	162	17.22
	Sierra Leone	0.88	0.1	79	18	69.52	1.8	0.88	0.1	71	19	62.48	1.9	0.88	0.1	75	20	66	2	0.896	0.743	68	19	60.928	14.117	0.896	0.743	64	19	57.344	14.117	0.896	0.743	76	22	68.096	16.346	0.896	0.743	71	20	63.616	14.86	0.861	0.084	74	21	63.714	1.764
	Somalia	0.979	0.46	2266	754	2218.41	346.84	0.979	0.46	2396	817	2345.68	375.82	0.979	0.46	2648	925	2592.39	425.5	0.979	0.46	2705	973	2648.2	447.58	0.979	0.46	2819	1005	2759.8	462.3	0.979	0.46	3031	1038	2967.35	477.48	0.979	0.46	3243	1092	3174.9	502.32	0.979	0.46	3275	1151	3206.22	529.46
	Sudanb	0.876	0.37	256	77	224.256	28.49	0.876	0.37	274	87	240.024	32.19	0.876	0.37	289	92	253.164	34.04	0.876	0.37	286	83	250.536	30.71	0.866	0.315	312	89	270.192	28.035	0.866	0.315	324	84	280.584	26.46	0.866	0.315	373	100	323.018	31.5	0.866	0.315	373	93	323.018	29.295
	Tanzania	0.146	0.034	163	22	23.798	0.748	0.146	0.034	165	23	24.09	0.782	0.146	0.034	162	22	23.652	0.748	0.146	0.034	170	23	24.82	0.782	0.146	0.034	174	21	25.404	0.714	0.1	0.047	177	22	17.7	1.034	0.1	0.047	184	27	18.4	1.269	0.1	0.047	183	26	18.3	1.222
	Togo	0.039	0.004	568	158	22.152	0.632	0.039	0.004	599	175	23.361	0.7	0.039	0.004	628	187	24.492	0.748	0.047	0.003	649	187	30.503	0.561	0.047	0.003	680	201	31.96	0.603	0.047	0.003	697	205	32.759	0.615	0.047	0.003	699	198	32.853	0.594	0.047	0.003	688	185	32.336	0.555
	Uganda	0.006	0.005	222	36	1.332	0.18	0.014	0.001	214	28	2.996	0.028	0.014	0.001	219	31	3.066	0.031	0.014	0.001	222	34	3.108	0.034	0.014	0.001	214	31	2.996	0.031	0.014	0.001	204	24	2.856	0.024	0.003	0.001	210	25	0.63	0.025	0.003	0.001	235	31	0.705	0.031
	Yemen	0.215	0.215	210	75	45.15	16.125	0.215	0.215	225	77	48.375	16.555	0.215	0.215	239	77	51.385	16.555	0.185	0.164	250	84	46.25	13.776	0.185	0.164	271	89	50.135	14.596	0.185	0.164	277	85	51.245	13.94	0.185	0.164	266	70	49.21	11.48	0.185	0.164	270	67	49.95	10.988
	Total	0.478483	0.242862	19506	4900	9059.01	1399.97	0.475586	0.235276	21585	5530	10593.1	1635.72	0.475966	0.231552	24618	6436	13011.1	2007.32	0.472621	0.259345	26023	7031	14081.5	2257.07	0.467207	0.248483	28425	7693	15873.6	2501.81	0.459724	0.248931	32035	8692	18317.2	2871.93	0.452931	0.243966	34202	9568	19651	3158.67	0.452172	0.221379	35707	10345	20841.2	3496.51
		*There are no estimates for Iraq before 2011.
		*There are no estimates for girls 0-14 for: Uganda 2010, 2011, 2012, 2013, 2014, 2015, 2016, 2017, 2018
		*2008 and 2014 Egypt estimates for girls include ages 0-19
		*There are no estimates for girls 0-14 for: Yemen 2013, 2014, 2015, 2016, 2017, 2018
		*There are no estimates for girls 0-14 for: Sierra Leone 2013, 2014, 2015, 2016
		*There are no estimates for girls 0-14 for: Liberia 2010, 2011, 2012, 2013, 2014, 2015, 2016, 2017, 2018
		*There are no estimates for girls 0-14 for: Gambia 2013, 2014, 2015, 2016, 2017
		*There are no estimates for girls 0-14 for: Niger 2012, 2013, 2014, 2015, 2016, 2017
		*The estimates for Senegal for 2010-2011 are for girls ages 0-10, not 0-15.
		There are no estimates for girls 0-14 for: Ghana 2010
		There are no estimates for girls 0-14 for: Kenya 2010, 2011, 2012, 2013
		Estimates for 15-19 were used to repolace estimates for girls 0-14: Ghana 2010
		Estimates for 15-19 were used to repolace estimates for girls 0-14: Kenya 2010, 2011, 2012, 2013
		Estimates for 15-19 were used to repolace estimates for girls 0-14: Liberia 2010, 2011, 2012
		Estimates for 15-19 were used to repolace estimates for girls 0-14: Gambia 2013, 2014, 2015, 2016, 2017
		Estimates for 15-19 were used to repolace estimates for girls 0-14: Sierra Leone 2013, 2014, 2015, 2016
		Estimates for 15-19 were used to repolace estimates for girls 0-14: Niger 2010, 2011, 2012, 2013, 2014, 2015, 2016, 2017, 2018
		Estimates for 15-19 were used to repolace estimates for girls 0-14: Yemen 2013, 2014, 2015, 2016, 2017, 2018
		Estimates for 2011 were used to replace estimates for 2010.
[truncated: 6 more columns]

## Sheet: Inclusion Criteria
	Year:
	2010, 2011, 2012, 2013, 2014, 2015, 2016, 2017, 2018
	Canton: Switzerland
	Population type:
	Permanent resident population, Non-Permanent Resident population
	Residence Permit:
	Swiss, Residence permit (B), Settlement permit (C), Residence permit with gainful employment (Ci), Provisionnally admitted person (F), Asylum seeker (N), Diplomat, international civil servant with diplomatic immunity, International civil servant without diplomatic immunity
	Sex:
	Woman
	Age Class:
	All ages; 0-4, 5-9, 10-14
	Citizenship:
	Benin, Burkina Faso, Cameroon, Central African Republic, Chad, Côte d’Ivoire, Djibouti, Egypt, Eritrea, Ethiopia, Gambia, Ghana, Guinea, Guinea-Bissau, Kenya, Liberia, Mali, Mauritania, Niger, Nigeria, Senegal, Sierra Leone, Somalia, Sudan and South Sudan, Tanzania, Togo, Uganda, Iraq, Yemen

## Sheet: Sheet3
Country	2010 FGM Country Prevalence Estimate (according to most recent estimate)	Source	Year of publication	Swiss 2010 Migrants Living in Switzerland	Swiss 2010 Applied Indirect Prevalence Estimate	2011 FGM Country Prevalence Estimate (according to most recent estimate)	Source	Year of publication	Swiss 2011 Migrants Living in Switzerland	Swiss 2011 Applied Indirect Prevalence Estimate	2012 FGM Country Prevalence Estimate (according to most recent estimate)	Source	Year of publication	Swiss 2012 Migrants Living in Switzerland	Swiss 2012 Applied Indirect Prevalence Estimate	2013 FGM Country Prevalence Estimate (according to most recent estimate)	Source	Year of publication	Swiss 2013 Migrants Living in Switzerland	Swiss 2013 Applied Indirect Prevalence Estimate	2014 FGM Country Prevalence Estimate (according to most recent estimate)	Source	Year of publication	Swiss 2014 Migrants Living in Switzerland	Swiss 2014 Applied Indirect Prevalence Estimate	2015 FGM Country Prevalence Estimate (according to most recent estimate)	Source	Year of publication	Swiss 2015 Migrants Living in Switzerland	Swiss 2015 Applied Indirect Prevalence Estimate	2016 FGM Country Prevalence Estimate (according to most recent estimate)	Source	Year of publication	Swiss 2016 Migrants Living in Switzerland	Swiss 2016 Applied Indirect Prevalence Estimate	2017 FGM Country Prevalence Estimate (according to most recent estimate)	Source	Year of publication	Swiss 2017 Migrants Living in Switzerland	Swiss 2017 Indirect Prevalence Estimate	2018 FGM Country Prevalence Estimate (according to most recent estimate)	Source	Year of publication	Swiss 2018 Migrants Living in Switzerland	Swiss 2018 Indirect Prevalence Estimate
Benin	0.129	DHS	2006	73	9.417	0.07	DHS	2011/2012	124	8.68	0.07	DHS	2011/2012	147	10.29	0.07	DHS	2011/2012	156	10.92	0.092	MICS	2014	145	13.34	0.092	MICS	2014	150	13.8	0.092	MICS	2014	146	13.432	0.092	MICS	2014	143	13.156	0.092	MICS	2014
Burkina Faso	0.758	DHS/MICS	2010	168	127.344	0.758	DHS/MICS	2010	180	136.44	0.758	DHS/MICS	2010	181	137.198	0.758	DHS/MICS	2010	180	136.44	0.758	DHS/MICS	2010	187	141.746	0.758	DHS/MICS	2010	189	143.262	0.758	DHS/MICS	2010	189	143.262	0.758	DHS/MICS	2010	199	150.842	0.758	DHS/MICS	2010
Cameroon	0.015	DHS	2004	2694	40.41	0.015	DHS	2004	2724	40.86	0.015	DHS	2004	2721	40.815	0.015	DHS	2004	2728	40.92	0.015	DHS	2004	2724	40.86	0.015	DHS	2004	2741	41.115	0.015	DHS	2004	2760	41.4	0.015	DHS	2004	2737	41.055	0.015	DHS	2004
Central African Republic	0.243	MICS	2010	28	6.804	0.243	MICS	2010	27	6.561	0.243	MICS	2010	31	7.533	0.243	MICS	2010	24	5.832	0.243	MICS	2010	25	6.075	0.243	MICS	2010	24	5.832	0.243	MICS	2010	29	7.047	0.243	MICS	2010	33	8.019	0.243	MICS	2010
Chad	0.442	MICS	2010	59	26.078	0.442	MICS	2010	57	25.194	0.442	MICS	2010	62	27.404	0.442	MICS	2010	73	32.266	0.384	DHS	2014/2015	71	27.264	0.384	DHS	2014/2015	70	26.88	0.384	DHS	2014/2015	68	26.112	0.384	DHS	2014/2015	64	24.576	38.4	DHS	2014/2015
Djibouti	0.932	MICS	2006	11	10.252	0.932	MICS	2006	13	12.116	0.932	MICS	2006	14	13.048	0.932	MICS	2006	14	13.048	0.932	MICS	2006	15	13.98	0.932	MICS	2006	18	16.776	0.932	MICS	2006	19	17.708	0.932	MICS	2006	16	14.912	0.932	MICS	2006
Egypt	0.91	DHS	2008	668	607.88	0.91	DHS	2008	736	669.76	0.91	DHS	2008	761	692.51	0.91	DHS	2008	813	739.83	0.923	DHS	2014	826	762.398	0.872	DHS	2015	827	721.144	0.872	DHS	2015	834	727.248	0.872	DHS	2015	865	754.28	0.872	DHS	2015
Eritrea	0.83	PHS	2010	3558	2953.14	0.83	PHS	2010	5017	4164.11	0.83	PHS	2010	7321	6076.43	0.83	PHS	2010	8388	6962.04	0.83	PHS	2010	10300	8549	0.83	PHS	2010	12859	10673	0.83	PHS	2010	14339	11901.4	0.83	PHS	2010	15600	12948	0.83	PHS	2010
Ethiopia	0.742	DHS	2005	1495	1109.29	0.742	DHS	2005	1535	1138.97	0.742	DHS	2005	1668	1237.66	0.742	DHS	2005	1772	1314.82	0.742	DHS	2005	1847	1370.47	0.742	DHS	2005	1946	1443.93	0.65	DHS	2016	2050	1332.5	0.65	DHS	2016	2076	1349.4	0.65	DHS	2016
Gambia	0.763	MICS	2010	64	48.832	0.763	MICS	2010	68	51.884	0.763	MICS	2010	86	65.618	0.749	DHS	2013	98	73.402	0.749	DHS	2013	106	79.394	0.749	DHS	2013	123	92.127	0.749	DHS	2013	121	90.629	0.749	DHS	2013	130	97.37	74.9	DHS	2013
Ghana	0.038	MICS	2006	693	26.334	0.038	MICS	2011	688	26.144	0.038	MICS	2011	701	26.638	0.038	MICS	2011	707	26.866	0.038	MICS	2011	715	27.17	0.038	MICS	2011	708	26.904	0.038	MICS	2011	714	27.132	0.038	MICS	2011	715	27.17	0.038	MICS	2011
Guinea	0.956	DHS	2005	215	205.54	0.956	DHS	2005	229	218.924	0.969	DHS/MICS	2012	260	251.94	0.969	DHS/MICS	2012	269	260.661	0.969	DHS/MICS	2012	287	278.103	0.969	DHS/MICS	2012	299	289.731	0.968	MICS	2016	319	308.792	0.968	MICS	2016	335	324.28	0.968	MICS	2016
Guinea-Bissau	0.498	MICS	2010	19	9.462	0.498	MICS	2010	34	16.932	0.498	MICS	2010	45	22.41	0.498	MICS	2010	49	24.402	0.449	MICS	2014	47	21.103	0.449	MICS	2014	54	24.246	0.449	MICS	2014	53	23.797	0.449	MICS	2014	54	24.246	0.449	MICS	2014
Indonesia				914	0		UNICEF	2016	961	0		UNICEF	2016	1017	0		UNICEF	2016	1110	0		UNICEF	2016	1129	0		UNICEF	2016	1165	0		UNICEF	2016	1196	0		UNICEF	2016	1204	0		UNICEF	2016
Iraq	0	N/A	N/A	2768	0	0.428	MICS	2011	2821	1207.39	0.428	MICS	2011	2794	1195.83	0.428	MICS	2011	2809	1202.25	0.428	MICS	2011	2901	1241.63	0.428	MICS	2011	3490	1493.72	0.428	MICS	2011	3719	1591.73	0.428	MICS	2011	3725	1594.3	0.428	MICS	2011
Ivory Coast	0.36	MICS	2006	885	318.6	0.382	DHS	2011/2012	921	351.822	0.382	DHS	2011/2012	958	365.956	0.382	DHS	2011/2012	976	372.832	0.382	DHS	2011/2012	984	375.888	0.382	DHS	2011/2012	978	373.596	0.367	MICS	2016	971	356.357	0.367	MICS	2016	1006	369.202	0.367	MICS	2016
Kenya	0.271	DHS	2008/2009	867	234.957	0.271	DHS	2008/2009	907	245.797	0.271	DHS	2008/2009	922	249.862	0.271	DHS	2008/2009	934	253.114	0.21	DHS	2014	972	204.12	0.21	DHS	2014	999	209.79	0.21	DHS	2014	1023	214.83	0.21	DHS	2014	1028	215.88	0.21	DHS	2014
Liberia	0.582	DHS	2007	64	37.248	0.582	DHS	2007	66	38.412	0.582	DHS	2007	69	40.158	0.498	DHS	2013	69	34.362	0.498	DHS	2013	63	31.374	0.498	DHS	2013	62	30.876	0.498	DHS	2013	60	29.88	0.498	DHS	2013	59	29.382	0.498	DHS	2013
Mali	0.885	MICS	2010	106	93.81	0.885	MICS	2010	103	91.155	0.885	MICS	2010	115	101.775	0.914	DHS	2013	117	106.938	0.914	DHS	2013	121	110.594	0.827	MICS	2015	104	86.008	0.827	MICS	2015	108	89.316	0.827	MICS	2015	108	89.316	0.827	MICS	2015
Mauritania	0.722	MICS	2007	30	21.66	0.694	MICS	2011	35	24.29	0.694	MICS	2011	35	24.29	0.694	MICS	2011	31	21.514	0.694	MICS	2011	31	21.514	0.666	MICS	2015	28	18.648	0.666	MICS	2015	27	17.982	0.666	MICS	2015	33	21.978	0.666	MICS	2015
Niger	0.022	DHS/MICS	2006	41	0.902	0.022	DHS/MICS	2006	39	0.858	0.02	DHS/MICS	2012	40	0.8	0.02	DHS/MICS	2012	42	0.84	0.02	DHS/MICS	2012	44	0.88	0.02	DHS/MICS	2012	48	0.96	0.02	DHS/MICS	2012	42	0.84	0.02	DHS/MICS	2012	41	0.82	0.02	DHS/MICS	2012
Nigeria	0.296	DHS	2008	695	205.72	0.27	MICS	2011	795	214.65	0.27	MICS	2011	880	237.6	0.248	DHS	2013	857	212.536	0.248	DHS	2013	889	220.472	0.248	DHS	2013	900	223.2	0.184	MICS	2016/2017	909	167.256	0.184	MICS	2016/2017	967	177.928	0.184	MICS	2016/2017
Senegal	0.257	DHS/MICS	2010/2011	498	127.986	0.257	DHS/MICS	2010/2011	522	134.154	0.257	DHS/MICS	2010/2011	547	140.579	0.257	DHS/MICS	2010/2011	567	145.719	0.247	DHS	2014	591	145.977	0.247	DHS	2015	632	156.104	0.227	DHS	2016	656	148.912	0.24	DHS	2017	675	162	0.24	DHS	2017
Sierra Leone	0.88	MICS	2010	79	69.52	0.88	MICS	2010	71	62.48	0.88	MICS	2010	75	66	0.896	DHS	2013	68	60.928	0.896	DHS	2013	64	57.344	0.896	DHS	2013	76	68.096	0.896	DHS	2013	71	63.616	0.861	MICS	2017	74	63.714	0.861	MICS	2017
Somalia	0.979	MICS	2006	2266	2218.41	0.979	MICS	2006	2396	2345.68	0.979	MICS	2006	2648	2592.39	0.979	MICS	2006	2705	2648.2	0.979	MICS	2006	2819	2759.8	0.979	MICS	2006	3031	2967.35	0.979	MICS	2006	3243	3174.9	0.979	MICS	2006	3275	3206.22	0.979	MICS	2006
Sudanb	0.876	SHHS	2010	256	224.256	0.876	SHHS	2010	274	240.024	0.876	SHHS	2010	289	253.164	0.876	SHHS	2010	286	250.536	0.866	MICS	2014	312	270.192	0.866	MICS	2014	324	280.584	0.866	MICS	2014	373	323.018	0.866	MICS	2014	373	323.018	0.866	MICS	2014
Tanzania	0.146	DHS	2010	163	23.798	0.146	DHS	2010	165	24.09	0.146	DHS	2010	162	23.652	0.146	DHS	2010	170	24.82	0.146	DHS	2010	174	25.404	0.1	DHS	2015/2016	177	17.7	0.1	DHS	2015/2016	184	18.4	0.1	DHS	2015/2016	183	18.3	0.1	DHS	2015/2016
Togo	0.039	MICS	2010	568	22.152	0.039	MICS	2010	599	23.361	0.039	MICS	2010	628	24.492	0.047	DHS	2013/2014	649	30.503	0.047	DHS	2013/2014	680	31.96	0.047	DHS	2013/2014	697	32.759	0.047	DHS	2013/2014	699	32.853	0.047	DHS	2013/2014	688	32.336	0.047	DHS	2013/2014
Uganda	0.06	DHS	2006	222	13.32	0.014	DHS	2011	214	2.996	0.014	DHS	2011	219	3.066	0.014	DHS	2011	222	3.108	0.014	DHS	2011	214	2.996	0.014	DHS	2011	204	2.856	0.03	DHS	2016	210	6.3	0.03	DHS	2016	235	7.05	0.03	DHS	2016
Yemen	0.215	FHS	2003	212	45.58	0.215	FHS	2003	225	48.375	0.215	FHS	2003	239	51.385	0.185	DHS	2013	251	46.435	0.185	DHS	2013	272	50.32	0.185	DHS	2013	278	51.43	0.185	DHS	2013	268	49.58	0.185	DHS	2013	270	49.95	0.185	DHS	2013
Total	0.477448			20379	8838.71	0.487483			22546	11572.1	0.487862			25635	13980.5	0.484517			27134	15056.1	0.479241			29555	16881.4	0.471931			33201	19532.4	0.465862			35400	20946.2	0.465103			36911	22138.7
